# Supplementary material for: A retrospective pathology study of two Neotropical deer species (1995-2015), Brazil: Marsh deer (Blastocerus dichotomus) and brown brocket deer (Mazama gouazoubira)
Source: PLoS One. 2018 Jun 7;13(6):e0198670. doi: 10.1371/journal.pone.0198670 (PMC5991706; doi:10.1371/journal.pone.0198670)
Supplement: S1 Table — (XLSX) [file pone.0198670.s001.xlsx]

## Sheet: Hoja1
Organ	BBD (n=75)	MD (n=131)
Lungs	70	95
Trachea	9	14
Heart	41	79
Tongue	15	29
Esophagus	0	14
Rumen	14	52
Reticulum	13	33
Omasum	9	26
Small intestine	18	46
Large intestine	3	17
Liver	59	92
Pancreas	4	9
Kidney	66	88
Urinary bladder	16	19
Adrenal glands	15	32
Thyroid	2	9
Spleen	44	83
Lymph nodes	13	19
Brain	10	55
Skin	3	19
Skeletal muscle	31	44
