# Supplementary material for: A retrospective pathology study of two Neotropical deer species (1995-2015), Brazil: Marsh deer (Blastocerus dichotomus) and brown brocket deer (Mazama gouazoubira)
Source: PLoS One. 2018 Jun 7;13(6):e0198670. doi: 10.1371/journal.pone.0198670 (PMC5991706; doi:10.1371/journal.pone.0198670)
Supplement: S2 Table — NR = No reported. (XLSX) [file pone.0198670.s002.xlsx]

## Sheet: Hoja1
N° of case	Specie	Year	Age range	Sex	Condition	Body condition	Time in captivity	Trauma	Type of trauma	Ectoparasitosis	Quantification	Clinical diagnosis	Main gross findings	Major histopathologial findings	Cause of death
BD-01	B. dichotomus	1995	Fawn	Female	Conservation program	Regular	24-72 hours	No	No	Yes	Yes/Severe/Ticks	Aspiration pneumonia	Diffuse pneumonia; severe tick infestation; multifocal serosal hemorrhages GI tract.	Mild-moderate lymphoid depletion of spleen; mild-moderate pulmonary edema.	Respiratory, pneumonia
BD-02	B. dichotomus	1995	Fawn	Female	Free ranging	Poor	24-72 hours	No	No	No	No	Starvation	Severe pulmonary edema; severe starvation; mesenteric hemorrhage.	Moderate hepatocyte macrovesicular degeneration; mild acute bronchopneumonia; mild lymphoid depletion of spleen.	Nutritional, starvation
BD-03	B. dichotomus	1995	Juvenile	Male	Free ranging	Good	NR	No	No	No	No	Hemorrhagic disease suspect	Severe pulmonary edema; severe hemoperitoneum; multifocal serosal hemorrhages GI tract.	Moderate-severe multifocal hepatic necrosis with hemorrhage; moderate-severe lymphoid depletion of the spleen; Moderate hepatocyte macrovesicular degeneration.	Circulatory, HD suspect
BD-04	B. dichotomus	1995	Fawn	Male	Free ranging	Poor	> 73 hours	No	No	Yes	Yes/Severe/Ticks	Ectoparasitosis	Severe pulmonary edema; severe starvation; severe tick infestation.	Severe pulmonary edema; mild pulmonary emphysema; mild pulmonary congestion.	Nutritional, starvation
BD-05	B. dichotomus	1995	Fawn	Female	Free ranging	Good	NR	Yes	Unknown	Yes	Yes/Mild/Ticks	Sudden death	Polytrauma; severe pulmonary hemorrhage; hemorrhagic enteritis.	Moderate pulmonary edema; severe splenic lymphoid depletion; moderate macrovesicular degeneration of hepatocytes.	Trauma, unknown
BD-06	B. dichotomus	1995	Fawn	Female	Free ranging	Good	NR	No	No	Yes	Yes/Severe/Flies	Hemorrhagic disease suspect	Severe pulmonary edema; severe flea infestation; pulmonary emphysema.	Focal moderate fibrinosupurative pleuritis; mild multifocal proliferative glomerulonephritis; mild diffuse splenic hemosiderosis.	Respiratory, edema
BD-07	B. dichotomus	1995	Fawn	Male	Free ranging	Good	NR	No	No	No	No	Sudden death	Polytrauma; muscular necrosis; pulmonary edema.	Severe diffuse hepatic necrosis; moderate diffuse renal tubular degeneration; moderate multifocal-coalescent necrosuppurative myositis.	Digestive, hepatic necrosis
BD-08	B. dichotomus	1995	Adult	Female	Captive	Good	> 73 hours	No	No	Yes	Yes/Severe/Ticks	Dystocia	Severe pulmonary edema; severe tick infestation; edema of epiglottis.	Moderate-severe pulmonary congestion; moderate multifocal hepatic hemorrhages; mild multifocal nonsuppurative interstitial pneumonia with multifocal intralesional nematode larvae and eggs associated to minimal granulomatous infiltrate.	Respiratory, edema
BD-09	B. dichotomus	1995	Juvenile	Female	Free ranging	Poor	> 73 hours	No	No	Yes	Yes/Mild/Ticks	Stress	Severe starvation; hemorrhagic typhlitis; hemorrhagic abomasitis.	Moderate-severe diffuse necrotizing and hemorrhagic colitis; moderate multifocal splenic hemosiderosis; mild-moderate multifocal proliferative glomerulonephritis.	Digestive, colitis
BD-10	B. dichotomus	1995	Fawn	Male	Free ranging	Regular	> 73 hours	No	No	Yes	Yes/Severe/Ticks	Timpanism	Severe pulmonary edema; ruminal bloat; ruminal peritonitis.	Moderate-severe diffuse necrotizing rumenitis with multifocal hyphae, speudohifae and yeast; moderate diffuse renal tubular degeneration; moderate pulmonary edema.	Digestive, micotic rumenitis
BD-11	B. dichotomus	1995	Adult	Female	Free ranging	Poor	> 73 hours	Yes	Unknown	No	No	Septicemia	Severe starvation; multifocal abscedative pneumonia; hemorrhagic enteritis.	Moderate-severe diffuse nonsuppurative interstitial pneumonia; severe multifocal nonsuppurative bronchitis; moderate hepatic hemorrhages.	Respiratory, pneumonia
BD-12	B. dichotomus	1995	Adult	Female	Free ranging	Regular	NR	No	No	No	No	Enteritis	Multifocal pneumonia; multifocal serosal hemorrhages GI tract; renal medullar hemorrhage.	Severe diffuse hemorrhagic colitis; moderate-severe diffuse bronchopneumonia; moderate-severe diffuse pulmonary hemorrhage.	Respiratory, pneumonia
BD-13	B. dichotomus	1995	Juvenile	Male	Free ranging	Good	NR	No	No	No	No	Timpanism	Severe pulmonary edema; ruminal bloat; enteritis.	Moderate diffuse mixed interstitial pneumonia; moderate hepatocelular macrogoticular degeneration; moderate diffuse renal tubular degeneration.	Respiratory, compression by timpanism
BD-14	B. dichotomus	1995	Adult	Male	Free ranging	Good	NR	No	No	Yes	Yes/Severe/Ticks	Septicemia	Severe pneumonia; hydrothorax; multifocal necrosis of diaphragm.	Severe multifocal-coalescent pulmonary infarct; severe diffuse fibrinonecrotic bronchopneumonia with intralesional bacterial colonies; moderate splenic lymphoid depletion,	Respiratory, pneumonia
BD-15	B. dichotomus	1995	Adult	Male	Free ranging	Good	NR	Yes	Selfinduzed	No	No	Trauma	Atlanto-occipital compression; hematomielia; hemorrhage of cervical muscles.	Moderate-severe splenic lymphoid depletion; moderate pulmonary edema; mild-moderate multifocal renal acute tubular necrosis.	Trauma, selfinduzed
BD-16	B. dichotomus	1995	NR	NR	NR	NR	NR	NR	No	NR	NR	No informed	No informed	Severe splenic lymphoid depletion; moderate diffuse interstitial pneumonia; moderate multifocal granulocytic splenitis.	Not evident
BD-17	B. dichotomus	1995	Juvenile	Male	Free ranging	Good	NR	No	No	No	No	Poisoning	Peritonitis; pulmonary congestion; ruminal congestion.	Moderate-severe pulmonary edema; moderate-severe splenic lymphoid necrosis; moderate renal corticomedular congestion.	Respiratory, edema
BD-18	B. dichotomus	1996	Juvenile	Male	Free ranging	Good	> 73 hours	Yes	Selfinduzed	No	No	Trauma	Severe pulmonary edema; fracture of spine and hip; severe pulmonary congestion.	Severe pulmonary edema; severe pulmonary congestion; moderate diffuse eosinophilic splenitis.	Trauma, selfinduzed
BD-19	B. dichotomus	1996	Fawn	Female	Captive	Poor	> 73 hours	No	No	No	No	Neuropathy	Severe starvation; pulmonary edema; hepatic hemorrhage.	Severe pulmonary edema; severe pulmonary congestion; moderate multifocal mixed portal hepatitis.	Nutritional, starvation
BD-20	B. dichotomus	1996	Juvenile	Male	Free ranging	Good	NR	No	No	No	No	Septicemia	Severe pulmonary edema; brain congestion; renal hemorrhage.	Moderate pulmonary edema; moderate diffuse acute bronchopneumonia; moderate pulmonary congestion.	Respiratory, edema
BD-21	B. dichotomus	1996	Adult	Female	Free ranging	Good	> 73 hours	Yes	Selfinduzed	No	No	Trauma	Polytrauma; pulmonary hemorrhage.	Severe pulmonary edema; moderate-severe focally extensive suppurative bronchopneumonia; mild-moderate multifocal membranoproliferative glomerulonephritis.	Trauma, selfinduzed
BD-22	B. dichotomus	1996	Adult	Male	Free ranging	Good	> 73 hours	No	No	Yes	Yes/Severe/Ticks	Post anesthetic death	Frontal bone caseous osteitis; pulmonary hemorrhage; renal hemorrhage.	Severe diffuse chronic granulomatous frenitis with intralesional nematode Larvae; moderate diffuse mixed interstitial pneumonia; moderate multifocal mixed portal hepatitis.	Not evident
BD-23	B. dichotomus	1996	Fawn	Male	Captive	Regular	> 73 hours	No	No	No	No	Sudden death	Pulmonary hemorrhage; renal hemorrhage.	Severe renal medullar congestion; moderate-severe hepatic congestion; moderate diffuse subpleural hemorrhage.	Not evident
BD-24	B. dichotomus	1996	Adult	Male	Free ranging	Poor	24-72 hours	Yes	Unknown	No	No	Sudden death	Pulmonary hemorrhage; cardiomegaly; hemorrhagic enteritis.	Severe pulmonary edema; severe splenic lymphoid depletion; moderate multifocal pulmonary thrombosis.	Respiratory, edema
BD-25	B. dichotomus	1996	Adult	Male	Captive	Good	> 73 hours	Yes	Unknown	Yes	Yes/Mild/Ticks	Sudden death	Polytrauma; pulmonary hemorrhage; myocardial hemorrhage.	Severe pulmonary edema; severe pulmonary congestion; moderate diffuse nonsuppurative colitis.	Trauma, unknown
BD-26	B. dichotomus	1997	Adult	Male	Captive	Good	> 73 hours	No	No	No	No	Stress	Pulmonary edema; edema of the glottis; splenomegaly.	Severe splenic lymphoid depletion; moderate diffuse pulmonary hemorrhage; moderate multifocal cortical congestion of adrenal glands.	Not evident
BD-27	B. dichotomus	1998	Juvenile	Female	Free ranging	Good	24-72 hours	Yes	Selfinduzed	No	No	Hyperthermia	Severe pulmonary edema; hemorrhage of the heart; polytrauma.	Severe pulmonary edema; marked diffuse renal tubular necrosis; moderate eosinophilic enteritis with Peyer patch hyperplasia	Respiratory, edema
BD-28	B. dichotomus	1998	Adult	Female	Free ranging	Good	24-72 hours	No	No	No	No	Hypothermia	Focal pneumonia; enteritis; hepatic parasitic granuloma.	Moderate diffuse renal tubular degeneration; moderate diffuse mixed interstitial pneumonia; mild-moderate diffuse eosinophilic enteritis.	Not evident
BD-29	B. dichotomus	1998	Adult	Female	Free ranging	Regular	24-72 hours	No	No	No	No	Starvation	Severe starvation; purulent pneumonia.	Severe focally expansive pulmonary infarct; severe multifocal cortical hemorrhages of adrenal glands; moderate-severe hepatic hemorrhages.	Respiratory, infarct
BD-30	B. dichotomus	1998	Adult	Female	Free ranging	Good	> 73 hours	No	No	No	No	Hyperthermia	Polytrauma; pulmonary edema; pleuritis.	Moderate-severe hepatocelular macrovesicular degeneration; severe diffuse renal corticomedular congestion; moderate pulmonary hemorrhage.	Trauma, unknown
BD-31	B. dichotomus	1998	Adult	Female	Free ranging	Poor	> 73 hours	No	No	No	No	Starvation	Severe pulmonary edema; severe starvation; purulent endometritis.	Severe splenic lymphoid depletion; moderate diffuse renal tubular degeneration; moderate hepatic congestion.	Nutritional, starvation
BD-32	B. dichotomus	1998	Juvenile	Male	Free ranging	Poor	> 73 hours	No	No	No	No	Aspiration pneumonia	Severe pulmonary edema; severe starvation.	Moderate multifocal nonsuppurative interstitial nephritis; moderate diffuse renal tubular degeneration; moderate diffuse necrosuppurative myositis.	Respiratory, pneumonia
BD-33	B. dichotomus	1998	Adult	Female	Free ranging	Poor	> 73 hours	No	No	No	No	Sudden death	Aspiration pneumonia; starvation.	Moderate-severe focally extensive fibrinonecrotic-abscedative bronchopneumonia with intralesional bacterial colonies and nematode larvae; severe splenic lymphoid depletion; moderate diffuse hepatic hemorrhage.	Respiratory, pneumonia
BD-34	B. dichotomus	1998	Juvenile	Female	Free ranging	Good	24-72 hours	No	No	No	No	Post anesthetic death	Severe pulmonary edema; hemorrhage of the heart.	Moderate-severe diffuse renal corticomedular congestion; moderate proliferative glomerulonephritis; moderate diffuse cortical hemorrhage of the adrenal glands.	Respiratory, edema
BD-35	B. dichotomus	1998	Adult	Female	Free ranging	Poor	> 73 hours	No	No	No	No	Starvation	Severe starvation; polytrauma; nephrosis.	Moderate multifocal renal tubular calcification; moderate-severe diffuse lymphatic node congestion; moderate diffuse muscle necrosis.	Nutritional, starvation
BD-36	B. dichotomus	1998	Adult	Female	Free ranging	Regular	> 73 hours	No	No	No	No	Starvation	Moderate starvation; nephrosis.	Moderate diffuse granulocytic splenitis; moderate mixed portal hepatitis; mild-moderate diffuse pulmonary hemorrhage.	Not evident
BD-37	B. dichotomus	1998	Adult	Female	Free ranging	Good	> 73 hours	No	No	No	No	Trauma	Polytrauma; pulmonary emphysema.	Mild-moderate diffuse nonsuppurative interstitial pneumonia; moderate hepatocelular macrovesicular degeneration; moderate multifocal bile duct proliferation.	Trauma, euthanasia
BD-38	B. dichotomus	1998	Adult	Female	Free ranging	Good	> 73 hours	No	No	No	No	Trauma	Polytrauma; pulmonary emphysema; endocardiosis.	Severe splenic lymphoid depletion; moderate diffuse nonsuppurative interstitial pneumonia with intralesional nematode larvae; moderate multifocal nonsuppurative portal hepatitis.	Trauma, euthanasia
BD-39	B. dichotomus	1998	Adult	Female	Free ranging	Good	> 73 hours	No	No	No	No	Hyperthermia	Severe pulmonary edema; pulmonary hemorrhage; nephrosis.	Moderate multifocal pulmonary hemorrhage; moderate diffuse mixed interstitial pneumonia with intralesional nematode larvae; moderate diffuse submucosal hemorrhage of the trachea.	Respiratory, edema
BD-40	B. dichotomus	1998	Adult	Male	Free ranging	Poor	> 73 hours	No	No	No	No	Septicemia	Purulent pleuropneumonia; severe starvation; renal infarct.	Severe focally extensive fibrinonecrotic-suppurative bronchopneumonia; moderate multifocal renal acute tubular necrosis; moderate diffuse rhabdomyolysis.	Respiratory, pneumonia
BD-41	B. dichotomus	1998	Adult	Male	Free ranging	Regular	> 73 hours	No	No	No	No	Pneumonia	Purulent pleuropneumonia; nephrosis.	Moderate-severe focally extensive fibrinonecrotic-suppurative bronchopneumonia with intralesional nematode larvae; moderate diffuse hemorrhages of epicardium; mild multifocal rhabdomyolysis.	Respiratory, pneumonia
BD-42	B. dichotomus	1998	Adult	Male	Free ranging	Poor	> 73 hours	No	No	No	No	Enteritis	Severe starvation; nephrosis; hemorrhagic enteritis.	Moderate-severe diffuse pulmonary edema; moderate-severe diffuse acute myositis; moderate diffuse renal tubular degeneration.	Not evident
BD-43	B. dichotomus	1998	Adult	Female	Free ranging	Regular	> 73 hours	No	No	No	No	Capture myopathy	Moderate starvation; necrosis hindlimbs muscles; necrosis of the myocardium.	Moderate-severe multifocal suppurative pyelonephritis; moderate-severe multifocal fibrinonecrotic-suppurative bronchopneumonia with intralesional nematode larvae; moderate-severe multifocal nonsuppurative interstitial nephritis.	Urinary, pyelonephritis
BD-44	B. dichotomus	1998	Adult	Male	Free ranging	Good	> 73 hours	No	No	No	No	Sudden death	Polytrauma; pleuropneumonia; hemorrhagic enteritis.	Moderate diffuse nonsuppurative interstitial pneumonia with intralesional nematode larvae; moderate diffuse renal tubular degeneration; moderate pulmonary congestion.	Trauma, unknown
BD-45	B. dichotomus	1998	Adult	Female	Free ranging	Good	> 73 hours	No	No	No	No	Sudden death	Pulmonary edema; hemorrhage of the pericardium; enteritis.	Severe multifocal-coalescent fibrinonecrotic Bronchopneumonia with intralesional nematode larvae; moderate-severe pulmonary edema; moderate-severe diffuse splenic hemosiderosis.	Respiratory, pneumonia
BD-46	B. dichotomus	1998	Fawn	Female	Free ranging	Regular	24-72 hours	No	No	No	No	Perinatal death	Moderate starvation; pulmonary atelectasis.	Moderate-severe diffuse nonsuppurative interstitial pneumonia; moderate-severe hepatocelular macrovesicular degeneration; moderate diffuse renal tubular degeneration.	Not evident
BD-47	B. dichotomus	1998	Adult	Female	Free ranging	Poor	NR	No	No	No	No	Respiratory	Severe pulmonary edema; hepatic fibrosis.	Moderate-severe multifocal hepatic hemorrhages; mild-moderate pulmonary congestion; moderate renal cortical congestion.	Respiratory, edema
BD-48	B. dichotomus	1998	Adult	Male	Free ranging	Regular	NR	No	No	No	No	Sudden death	Severe pulmonary edema; severe starvation; caseous pneumonia.	Moderate-severe pulmonary edema; severe multifocal fibrinosuppurative-abscedative bronchopneumonia; moderate diffuse renal tubular degeneration.	Respiratory, pneumonia
BD-49	B. dichotomus	1998	Adult	Male	Free ranging	Good	NR	No	No	No	No	Sudden death	Severe caseous pneumonia; severe pulmonary edema; pericarditis.	Severe multifocal-coalescent fibrinosuppurative bronchopneumonia; severe pulmonary edema; severe multifocal fibrinosuppurative-hemorrhagic bronchitis.	Respiratory, pneumonia
BD-50	B. dichotomus	1998	Adult	Female	Free ranging	Good	NR	No	No	No	No	Sudden death	No informed	Severe pulmonary edema; liver, severe multifocal zone II and III hemorrhages; severe pulmonary congestion.	Not evident
BD-51	B. dichotomus	1998	Adult	Female	Free ranging	Poor	NR	No	No	No	No	Sudden death	Severe starvation; pneumonia; pulmonary emphysema.	Moderate pulmonary emphysema; mild multifocal renal acute tubular necrosis; mild multifocal renal cortical hemorrhage.	Nutritional, starvation
BD-52	B. dichotomus	1998	Adult	Female	Free ranging	Good	NR	No	No	No	No	Sudden death	No informed	Severe multifocal hepatic hemorrhages; moderate multifocal renal cortical congestion.	Not evident
BD-53	B. dichotomus	1998	Adult	NR	Free ranging	Poor	> 73 hours	No	No	Yes	Yes/Severe/Ticks	Starvation	Severe starvation; pulmonary congestion; pulmonary emphysema.	Moderate diffuse renal tubular degeneration; moderate pulmonary congestion; moderate multifocal renal cortical congestion.	Nutritional, starvation
BD-54	B. dichotomus	1998	Adult	Male	Unknown	Good	24-72 hours	No	No	No	No	Pneumonia	Severe pulmonary edema; nephritis.	Severe pulmonary edema; diffuse acute tracheitis; moderate diffuse renal cortical hemorrhages.	Respiratory, edema
BD-55	B. dichotomus	1998	Adult	Male	Unknown	Good	> 73 hours	No	No	No	No	Sudden death	No informed	No informed	Undetermined
BD-56	B. dichotomus	1998	Adult	Female	Free ranging	Good	NR	No	No	No	No	Sudden death	Moderate pulmonary edema; luxation of tarsal joint; pulmonary emphysema.	Moderate-severe pulmonary edema; moderate-severe pulmonary congestion; mild focal acute portal hepatitis.	Trauma, euthanasia
BD-57	B. dichotomus	1998	Adult	Male	Free ranging	Good	> 73 hours	No	No	No	No	Sudden death	Purulent myositis of the hindlimb muscles; pneumonia; hemorrhage of the pericardium.	severe focal fibrinosupurative pleuritis; Moderate-severe diffuse renal tubular degeneration; severe diffuse hepatocelular macrogoticular degeneration.	Respiratory, pneumonia
BD-58	B. dichotomus	1998	Juvenile	Female	Captive	Poor	> 73 hours	No	No	Yes	Yes/Severe/Flies	Sudden death	Severe starvation; flea infestation; parasitic enteritis.	Moderate pulmonary congestion; mild pulmonary edema; mild lymphatic node congestion.	Nutritional, starvation
BD-59	B. dichotomus	1999	Adult	Female	Conservation program	Good	NR	No	No	No	No	Stress	No informed	No informed	Undetermined
BD-60	B. dichotomus	1999	Adult	Male	Free ranging	Good	> 73 hours	No	No	No	No	Sudden death	Severe pulmonary edema; petechial-suffusions hemorrhages of the myocardium and epicardium; renal hemorrhage.	Severe pulmonary edema; moderate-severe multifocal fibrinonecrotic-suppurative bronchopneumonia; moderate-severe multifocal renal medullar congestion.	Respiratory, pneumonia
BD-61	B. dichotomus	1999	Adult	Female	Free ranging	Good	24-72 hours	No	No	No	No	Stress	Diffuse purulent pneumonia; metritis; hepatic congestion.	Severe pulmonary edema; severe diffuse pulmonary hemorrhage; moderate multifocal fibrinonecrotic-suppurative bronchopneumonia with intralesional bacterial colonies.	Respiratory, pneumonia
BD-62	B. dichotomus	1999	Adult	Female	Free ranging	Good	> 73 hours	No	No	No	No	Sudden death	Multifocal pneumonia; muscular necrosis; hemorrhage of the myocardium.	moderate multifocal aspiration pneumonia; moderate multifocal acute hepatitis; moderate hepatic congestion.	Respiratory, pneumonia
BD-63	B. dichotomus	1999	Fawn	Male	Free ranging	Regular	> 73 hours	No	No	No	No	Starvation	Pulmonary edema; pulmonary congestion; edema of the trachea.	Mild-moderate pulmonary congestion; mild multifocal pulmonary lymphoplasmacytic perivasculitis.	Not evident
BD-64	B. dichotomus	1999	Adult	Male	Free ranging	Regular	> 73 hours	No	No	No	No	Sudden death	Severe pulmonary edema; severe hydrothorax.	Moderate pulmonary congestion; moderate cortical congestion of the adrenal glands; moderate hepatic congestion.	Respiratory, edema
BD-65	B. dichotomus	1999	Adult	Female	Free ranging	Good	> 73 hours	No	No	No	No	Septicemia	Purulent bronchopneumonia; multifocal peritonitis; interstitial nephritis.	Moderate-severe pulmonary edema; moderate multifocal suppurative bronchopneumonia; moderate multifocal nonsuppurative cholangiohepatitis.	Respiratory, pneumonia
BD-66	B. dichotomus	1999	Adult	Female	Free ranging	Poor	> 73 hours	Yes	Unknown	No	No	Sudden death	Luxation of the atlanto-axial joint; luxation of the pelvis.	Severe splenic lymphoid depletion; moderate diffuse acute myositis with multiple hemorrhages; moderate pulmonary edema.	Trauma, unknown
BD-67	B. dichotomus	1999	Adult	Female	Free ranging	Poor	NR	No	No	No	No	Starvation	Severe starvation; renal congestion; parasitic abomasitis.	Moderate-severe diffuse hemorrhages of lymphatic node; Urinary, mild diffuse renal tubular degeneration; moderate multifocal cholestasis.	Nutritional, starvation
BD-68	B. dichotomus	1999	Juvenile	Female	Free ranging	Good	NR	Yes	Unknown	No	No	Trauma	Polytrauma; moderate pulmonary edema; petechial-suffusions hemorrhages of the heart.	Moderate-severe pulmonary edema; moderate-severe renal corticomedular congestion; moderate diffuse hemorrhage of muscle.	Trauma, unknown
BD-69	B. dichotomus	1999	Adult	Male	Captive	Good	> 73 hours	No	No	Yes	Yes/Unknown/Flies	Stress	Severe pulmonary edema; pulmonary congestion; cyanosis.	Severe pulmonary edema; severe diffuse renal tubular degeneration; moderate diffuse eosinophilic enteritis with few lymphocytes.	Respiratory, edema
BD-70	B. dichotomus	1999	Fawn	Male	Free ranging	Good	> 73 hours	No	No	No	No	Omphalophlebitis	Multifocal peritonitis; abscedative hepatitis; hepatic infarct.	Severe diffuse hemorrhagic hepatitis; severe diffuse hepatic necrosis; moderate pulmonary edema.	Digestive, hepatitis
BD-71	B. dichotomus	2000	Adult	Female	Free ranging	Good	> 73 hours	Yes	Unknown	No	No	Toxemia	Ascites.	Moderate pulmonary edema; moderate pulmonary congestion; autolysis.	Undetermined, autolysis
BD-72	B. dichotomus	2005	NR	NR	NR	NR	NR	NR	No	NR	NR	No informed	No informed	Severe pulmonary congestion; moderate diffuse hemorrhage of the epicardium; mild-moderate hepatic congestion.	Not evident
BD-73	B. dichotomus	2005	NR	NR	NR	NR	NR	NR	No	NR	NR	No informed	No informed	Moderate pulmonary congestion; moderate multifocal renal corticomedular congestion; moderate hepatocelular macrovesicular degeneration.	Not evident
BD-74	B. dichotomus	1998	Juvenile	Male	Unknown	Poor	NR	No	No	No	No	Pneumonia	No informed	No informed	Undetermined
BD-75	B. dichotomus	2000	Adult	Female	Unknown	NR	NR	No	No	No	No	Enteritis	No informed	No informed	Undetermined
MG-001	M. gouazoubira	1995	Adult	Male	Free ranging	Good	24-72 hours	Yes	Roadkill	Yes	Yes/Unknown/Unknown	Trauma, vehicle-collision	Severe pulmonary edema; hip fracture; sistemic hemorrhages.	Severe pulmonary edema; moderate-severe splenic lymphatic depletion; moderate multifocal renal tubular degeneration.	Trauma, vehicle-collision
MG-002	M. gouazoubira	1995	Juvenile	Male	NR	Good	NR	No	No	No	No	Poisoning	Severe pulmonary edema; severe pulmonary congestion; hemorrhagic colitis.	Moderate diffuse renal tubular degeneration; mild multifocal acute fibrinoid necrosis; moderate multifocal necrotic and hemorrhagic mononuclear colitis.Mild multifocal acute bronchopneumonia;	Respiratory, edema
MG-003	M. gouazoubira	1995	Adult	Male	Free ranging	Good	< 24 hours	Yes	Roadkill	No	No	Trauma, vehicle-collision	Severe pulmonary edema; skull hematoma; severe pulmonary congestion.	Marked pulmonary edema; moderate multifocal meningeal hemorrhage; moderate multifocal hepatocelular macrovesicular degeneration.	Trauma, vehicle-collision, euthanasia
MG-004	M. gouazoubira	1995	Adult	Male	NR	Good	NR	NR	No	NR	NR	No informed	No informed	Marked diffuse suppurative bronchopneumonia with keratine squames; moderate pulmonary edema; minimal focal hepatic microgranuloma	Respiratory, pneumonia
MG-005	M. gouazoubira	1995	Adult	Female	NR	NR	NR	NR	No	NR	NR	No informed	No informed	Marked diffuse pulmonary infarct; severe pulmonary edema.	Respiratory, infarct
MG-006	M. gouazoubira	1995	Adult	Male	NR	NR	NR	NR	No	NR	NR	No informed	No informed	Severe hepatocelular macrovesicular degeneration; moderate granulomatous lymphadenitis.	Not evident
MG-007	M. gouazoubira	1995	Adult	Female	Free ranging	NR	< 24 hours	Yes	Roadkill	NR	NR	Trauma, vehicle-collision	No informed	Marked multifocal-coalescent aspirative pneumonia; moderate diffuse fibrinosuppurative bronchopneumonia.	Trauma, vehicle-collision, euthanasia
MG-008	M. gouazoubira	1995	NR	NR	NR	NR	NR	NR	No	NR	NR	Hemorrhagic disease suspect	No informed	Moderate multisistemic congestion and hemorrhage; marked splenic lymphoid depletion; marked multifocal acute glossal hemorrhage with marked edema and acute myocyte degeneration-necrosis;	Circulatory, HD suspect
MG-009	M. gouazoubira	1996	Juvenile	Male	Free ranging	Good	< 24 hours	Yes	Unknown	No	No	Trauma, vertebral fracture	Spine fracture; rhabdomyolysis; multiple foci of kidney capsule adhesions	Marked multifocal-coalescent hepatic necrosis with hemorrhage; moderate multifocal-coalescent hepatic infarct; moderate pulmonary hemorrhage	Trauma, euthanasia
MG-010	M. gouazoubira	1996	NR	NR	NR	NR	NR	NR	No	NR	NR	No informed	No informed	marked multisistemic hemorrhages (spleen, liver, lungs); moderate multifocal acute suppurative myositis with necrosis-hemorrhage and rare intrasarcoplasmic sarcoystid cysts.	Circulatory, HD suspect
MG-011	M. gouazoubira	1996	Adult	Male	Captive	Good	> 73 hours	Yes	Selfinduzed	Yes	Yes/Moderate/Unknown	Trauma	Pulmonary edema; rhabdomyolysis; severe hemorrhage of the muscle.	Severe pulmonary edema; mild suppurative superfitial glositis with microasbcess; minimal renal tubular degeneration/necrosis.	Trauma, selfinduzed
MG-012	M. gouazoubira	1996	NR	Male	NR	NR	NR	NR	No	NR	NR	No informed	No informed	Minimal focal acute myocarditis; mild diffuse lymphoid depletion of spleen; mild renal tubular degeneration.	Not evident
MG-013	M. gouazoubira	1996	NR	Male	NR	NR	NR	NR	No	NR	NR	Hemorrhagic disease suspect	No informed	Severe diffuse ruminal necrosis with hemorrhage; moderate diffuse bronchial hemorrhage; marked diffuse suppurative and necrotizing dermatitis.	Circulatory, HD suspect
MG-014	M. gouazoubira	1996	Juvenile	Male	Free ranging	Regular	24-72 hours	No	No	No	No	Pneumonia	No informed	Severe multifocal-coalescent fungal myocarditis with thrombosis and severe necrosis; moderate-severe diffuse embolic pneumonia with intracapilar bacterial colonies; severe diffuse necrotizing esophagitis with moderate hemorrhage.	Cardiovascular, infectious, fungi
MG-015	M. gouazoubira	1996	Adult	Male	Free ranging	Good	< 24 hours	No	No	No	No	Enteritis	Moderate pulmonary edema; enteritis; ascitis	Marked renal cortical and medullar congestion; moderate multifocal myofiber degeneration/necrosis; mild-moderate acute tubular necrosis.	Metabolic, capture myopathy
MG-016	M. gouazoubira	1996	Juvenile	Male	Captive	Good	> 73 hours	No	No	No	No	Apparently healthy	Severe pulmonary edema; aspiration pneumonia; nephrosis.	Severe pulmonary edema; moderate diffuse renal tubular necrosis; moderate multifocal subacute portal hepatitis.	Respiratory, edema
MG-017	M. gouazoubira	1996	Adult	Female	Captive	Good	> 73 hours	Yes	Intraspecific	No	No	Trauma	Hemorrhage of the pons and medulla of the cerebrum;	Moderate pulmonary edema; moderate diffuse muscular hemorrhage; moderate diffuse lymphatic node hemorrhage.	Trauma
MG-018	M. gouazoubira	1996	NR	NR	NR	NR	NR	NR	No	NR	NR	No informed	No informed	Marked diffuse acute pneumonia; severe focally expansive mixed necrotizing glossitis with hemorrhage; moderate diffuse necrosis of lymphatic node with hemorrhage.	Respiratory, pneumonia
MG-019	M. gouazoubira	1996	Fawn	Female	Free ranging	Regular	< 24 hours	Yes	Unknown	Yes	Yes/Moderate/Ticks	Acute stress reaction	Severe pulmonary edema; moderate starvation; nephrosis.	Marked multifocal/coalescent subacute enteritis with necrosis; severe diffuse renal cortical and medullar congestion.	Not evident
MG-020	M. gouazoubira	1996	Adult	Female	Free ranging	Good	24-72 hours	Yes	Dog attack	No	No	Trauma, dog attack	Pulmonary edema; enteritis; muscle hemorrhage.	Severe diffuse myofiber degeneration/necrosis with hemorrhage; severe focally expansive necrosuppurative dermatitis with hemorrhages and ulceration; mild multifocal acute tubular necrosis.	Metabolic, capture myopathy
MG-021	M. gouazoubira	1996	Juvenile	Female	NR	Regular	NR	No	No	No	No	Apparently healthy	Severe pulmonary edema; hemorrhage of the right hindlimb muscles; multisystemic congestion.	Moderate diffuse myofiber degeneration/necrosis; moderate hepatocelular steatosis; moderate acute denegeration/necrosis of renal tubules	Metabolic, capture myopathy
MG-022	M. gouazoubira	1996	Adult	Male	Captive	Good	> 73 hours	No	No	No	No	Apparently healthy	No gross alterations	Moderate lymphoid depletion of spleen; moderate pulmonary atelectasis; mild pulmonary congestion.	Not evident
MG-023	M. gouazoubira	1996	Fawn	Female	Free ranging	Good	< 24 hours	No	No	No	No	Perinatal death	Pulmonary atelectasis; congestion	Moderate multifocal pulmonary atelectasis; moderate pulmonary congestion.	Not evident
MG-024	M. gouazoubira	1996	NR	NR	NR	NR	NR	NR	No	NR	NR	No informed	No informed	Marked diffuse lymphohistiocytic interstitial pneumonia; severe multifocal subacute cystitis with necrosis and hemorrhage.	Respiratory, pneumonia
MG-025	M. gouazoubira	1996	NR	NR	NR	NR	NR	NR	No	NR	NR	No informed	No informed	Severe spleen lymphoid depletion; marked diffuse pulmonary congestion; moderate hepatic steatosis;	Not evident
MG-026	M. gouazoubira	1996	NR	NR	NR	NR	NR	NR	No	NR	NR	No informed	No informed	Moderate pulmonary edema; moderate diffuse nonsuppurative interstitial pneumonia; mild hepatic steatosis.	Not evident
MG-027	M. gouazoubira	1996	Adult	Female	NR	NR	NR	NR	No	NR	NR	No informed	No informed	Marked multifocal fibrinosupurative/abscedative bronchopneumonia; severe pulmonary edema; moderate multifocal subacute suppurative pyelonephritis with proteinosis, tubular dilatacion/degeneration/necrosis.	Respiratory, pneumonia
MG-028	M. gouazoubira	1996	Adult	Female	NR	Regular	NR	No	No	No	No	Severe dehydration	Dehydratation; brain congestion; enteritis.	Moderate multifocal acute interstitial pneumonia; severe cerebral congestion; moderate granulocytic enteritis.	Dehydratation
MG-029	M. gouazoubira	1996	NR	NR	NR	NR	NR	NR	No	NR	NR	No informed	No informed	Marked diffuse acute interstitial pneumonia; moderate multifocal necrosuppurative reticulitis.	Respiratory, pneumonia
MG-030	M. gouazoubira	1996	NR	Male	NR	NR	NR	NR	No	NR	NR	No informed	No informed	Marked multifocal-coalescent fibrinosupurative/abscedative bronchopneumonia; moderate hepatic steatosis.	Respiratory, pneumonia
MG-031	M. gouazoubira	1996	NR	NR	NR	NR	NR	NR	No	NR	NR	No informed	No informed	Moderate pulmonary edema; moderate multifocal hemorrhage of the cortical of adrenal glands.	Not evident
MG-032	M. gouazoubira	1996	Juvenile	Female	Free ranging	Good	< 24 hours	Yes	Dog attack	Yes	Yes/Unknown/Unknown	Trauma, dog attack	Polytrauma; right ulna and radio fracture; right hindlimb rhambomyolysis.	Moderate multifocal acute interstitial pneumonia; moderate multifocal proliferative glomerulonephritis; moderate lymphoid depletionof spleen.	Trauma, euthanasia
MG-033	M. gouazoubira	1996	Juvenile	Male	NR	NR	NR	NR	No	NR	NR	No informed	No informed	Severe pulmonary edema; moderate multifocal/coalescent subacute suppurative dermatitis with necrosis and ulceration; moderate diffuse hepatic congestion.	Not evident, respiratory
MG-034	M. gouazoubira	1996	Juvenile	Female	Captive	Good	> 73 hours	No	No	No	No	Aspiration pneumonia	Pulmonary congestion; pulmonary emphysema; hepatomegaly	Moderate diffuse acute mixed interstitial pneumonia; moderate pulmonary edema; moderate pulmonary congestion.	Respiratory, pneumonia
MG-035	M. gouazoubira	1996	Adult	Female	Captive	Good	> 73 hours	No	No	Yes	Yes/Severe/Flies	Hemorrhagic disease suspect	Severe pulmonary congestion, petéquial/suffusions hemorrhages on the myocardium, kidney and GI tract, hepatomegaly.	Marked multifocal multisistemic hemorrhages; marked multifocal acute interstitial pneumonia with marked congestion mild focal chronic enteritis.	Circulatory, HD suspect
MG-036	M. gouazoubira	1996	Fawn	Male	NR	Poor	NR	Yes	Unknown	Yes	Yes/Unknown/Miasis	Trauma	Rupture of the urinary bladder; pulmonary congestion; generalized mucosa cyanosis.	Moderate multifocal acute interstitial pneumonia; moderate multifocal tubular degeneration/necrosis in the kidney; moderate multifocal proliferative glomerulonephritis.	Trauma, unknown
MG-037	M. gouazoubira	1996	Juvenile	Female	NR	Good	NR	Yes	Dog attack	No	No	Trauma, dog attack	Pulmonary edema; generalized mucosa cyanosis; pulmonary hemorrhage.	Severe pulmonary edema; marked lymphoid depletion of the spleen; marked pulmonary congestion.	Respiratory, edema
MG-038	M. gouazoubira	1997	Fawn	Female	NR	Poor	NR	No	No	No	No	Starvation	Pulmonary hemorrhage; interstitial nephritis; pulmonary congestion.	Severe hepatic steatosis.	Not evident
MG-039	M. gouazoubira	1997	Juvenile	Male	Captive	Regular	> 73 hours	Yes	Unknown	No	No	Cerebral infection	Brain abscess; pneumonia; moderate starvation.	Severe focally expansive chronic submeningeal abscess; marked lymphoid depletion of the spleen; moderate multifocal acute bronchopneumonia.	Nervous, abscess, euthanasia
MG-040	M. gouazoubira	1997	Adult	Female	NR	Good	NR	No	No	No	No	Capture myopathy	Pulmonary edema; abscess in gluteal muscles; hepatic congestion.	Marked diffuse pulmonary edema; marked pulmonary congestion; moderate zone II and III hepatic congestion.	Respiratory, edema
MG-041	M. gouazoubira	1997	NR	Female	NR	NR	NR	NR	No	NR	NR	No informed	No informed	All tissues with severe autolysis.	Undetermined, autolysis
MG-042	M. gouazoubira	1997	NR	NR	NR	NR	NR	Yes	Unknown	NR	NR	Trauma	No informed	Severe pulmonary edema; marked multifocal mixed subacute interstitial nephritis; moderate multifocal subacute cholangiohepatitis with necrosis.	Respiratory, edema
MG-043	M. gouazoubira	1997	NR	Male	NR	NR	NR	Yes	Unknown	NR	NR	Trauma	No informed	Marked pulmonary edema; marked diffuse pulmonary congestion; severe lymphoid depletion of the spleen.	Respiratory, edema
MG-044	M. gouazoubira	1997	NR	Male	NR	NR	NR	Yes	Unknown	NR	NR	Trauma	No informed	Marked pulmonary hemorrhage; marked pulmonary congestion; moderate pulmonary edema.	Not evident
MG-045	M. gouazoubira	1998	Adult	Female	Captive	Poor	> 73 hours	No	No	No	No	Starvation	Severe starvation; pulmonary edema; pneumonia.	Mild multifocal renal intratubular granular casts.	Nutritional, starvation
MG-046	M. gouazoubira	1998	Adult	Female	Captive	Poor	> 73 hours	No	No	Yes	Yes/Severe/Ticks	Trauma, suspect	Severe starvation; pulmonary edema; tick infestation.	Marked pulmonary edema; marked pulmonary congestion; moderate hepatic steatosis.	Nutritional, starvation
MG-047	M. gouazoubira	1998	Adult	Female	Captive	Good	> 73 hours	No	No	No	No	Suspect of poisoning	Petechial-suffusions hemorrhages multisystemic; hemorrhagic enteritis; pulmonary edema	Moderate multifocal proliferative glomerulonephritis; moderate multifocal nonsuppurative cholangiohepatitis; moderate lymphoid depletion of the spleen.	Circulatory, HD suspect
MG-048	M. gouazoubira	1998	Adult	Male	Captive	Good	> 73 hours	No	No	No	No	Suspect of poisoning	Petechial-suffusions hemorrhages multisystemic; hemorrhagic tiphytis; hydrothorax	Marked diffuse renal tubular degeneration/necrosis; moderate multifocal proliferative glomerulonephritis; moderate multifocal subacute portal hepatitis.	Circulatory, HD suspect
MG-049	M. gouazoubira	1998	Adult	Male	Captive	Good	> 73 hours	No	No	No	No	Suspect of poisoning	Severe pulmonary edema; caseo-purulent pleuropneumonia; endocardiosis	Severe multifocal-coalescent fibrinosupurative/abscedative bronchopneumonia; moderate multifocal lymphocytic and plasma cells perivasculitis; moderate multifocal subacute portal hepatitis.	Respiratory, pneumonia
MG-050	M. gouazoubira	1998	Juvenile	Male	Captive	Good	> 73 hours	No	No	No	No	No informed	Petechial-suffusions hemorrhages of the myocardium; hemorrhagic enteritis; mucosal hemorrhage of the urinary bladder.	Moderate diffuse necrotizing/hemorrhagic enteritis; moderate multifocal subacute portal hepatitis.	Not evident
MG-051	M. gouazoubira	1998	Fawn	Female	Captive	Good	> 73 hours	No	No	No	No	Apparently healthy	Catharral enteritis; splenic white pulp hyperplasia; pulmonary congestion.	Marked hepatic steatosis; moderate multifocal chronic necrotizing enteritis; moderate multifocal acute interstitial pneumonia.	Not evident
MG-052	M. gouazoubira	1998	Fawn	Male	Free ranging	Good	< 24 hours	Yes	Dog attack	No	No	Trauma, dog attack	Muscle rhabdomyolysis; multisystemic congestion; pulmonary edema.	Severe multifocal myofiber degeneration/necrosis; marked muscular hemorrhage; moderate pulmonary edema	Metabolic, capture myopathy
MG-053	M. gouazoubira	1998	Fawn	Male	NR	Poor	NR	No	No	Yes	Yes/Unknown/Unknown	Dehydratation, enteritis	Severe starvation; renal infarct; pulmonary edema.	Mild multifocal acute pneumonia.	Nutritional, starvation
MG-054	M. gouazoubira	1998	Juvenile	Male	Captive	Good	> 73 hours	No	No	Yes	Yes/Mild/Flies	Stress	Pulmonary edema; intraluminal crystals of renal tubules; mucosal hemorrhage of the urinary bladder.	Moderate multifocal acute interstitial pneumonia; moderate multifocal necrotizing/hemorrhagic cholangiohepatitis; mild multifocal renal medullar congestion.	Not evident
MG-055	M. gouazoubira	1998	Fawn	Female	Free ranging	Good	< 24 hours	Yes	Dog attack	No	No	Trauma, dog attack	Severe hemorrhage hindlimbs muscles; pulmonary edema; Interstitial nephritis.	Marked diffuse pulmonary edema; severe multifocal/coalescent necrosuppurative rumenitis with hemorrhage; moderate mutifocal renal cortical/medullar hemorrhage.	Trauma, dog attack
MG-056	M. gouazoubira	1999	Juvenile	Male	NR	Poor	NR	Yes	Unknown	Yes	Yes/Mild/Miasis	Starvation	Severe pulmonary edema; severe starvation; brain congestion.	Moderate diffuse granulocytic splenitis; moderate pulmonary congestion.	Nutritional, starvation
MG-057	M. gouazoubira	1999	Juvenile	Male	NR	Good	NR	Yes	Unknown	No	No	Hemorrhagic disease suspect	Petéquial/suffusions hemorrhages on the myocardium, urinary bladder and GI tract; hydroperitonium.	Marked diffuse acute bronchopneumonia; severe necrotizing/hemorrhagic cistitis with vasculitis; mild acute hepatitis.	Respiratory, pneumonia
MG-058	M. gouazoubira	1999	NR	NR	NR	NR	NR	NR	No	NR	NR	No informed	No informed	Advanced autolysis	Undetermined, autolysis
MG-059	M. gouazoubira	1999	NR	NR	NR	NR	NR	NR	No	NR	NR	No informed	No informed	Moderate pulmonary edema; marked focally expansive hemorrhage of epicardium; moderate diffuse hepatic congestion.	Not evident
MG-060	M. gouazoubira	1999	NR	Male	NR	NR	NR	NR	No	NR	NR	No informed	No informed	Marked pulmonary congestion; moderate-severe multifocal hepatocelular macrovesicular degeneration; moderate pulmonary edema.	Not evident
MG-061	M. gouazoubira	1999	NR	NR	NR	NR	NR	NR	No	NR	NR	No informed	No informed	Marked diffuse eosinophilic splenitis;	Not evident
MG-062	M. gouazoubira	1999	NR	Female	NR	NR	NR	NR	No	NR	NR	No informed	No informed	Marked diffuse cortical hemorrhage of the adrenal glands; moderate diffuse serosal hemorrhage of the trachea; mild diffuse myocardial congestion.	Not evident
MG-063	M. gouazoubira	1999	Juvenile	Female	Captive	Good	> 73 hours	Yes	Dog attack	Yes	Yes/Unknown/Ticks	Trauma, dog attack	Hindlimb perforating wound; pulmonary edema; pulmonary emphysema.	Severe diffuse tracheal hemorrhage; marked pulmonary congestion; moderate multifocal eosinophilic splenitis.	Trauma, dog attack
MG-064	M. gouazoubira	1999	Juvenile	Female	Free ranging	Good	< 24 hours	Yes	Unknown	No	No	Capture myopathy	Hematoma/necrosis muscles; pulmonary edema; renal congestion.	Moderate pulmonary edema; moderate multifocal proliferative glomerulonephritis; moderate lymphoid depletion of the spleen.	Metabolic, capture myopathy
MG-065	M. gouazoubira	1999	NR	Female	Free ranging	Good	24-72 hours	Yes	Dog attack	Yes	Yes/Moderate/Ticks	Trauma, dog attack	Muscle necrosis; pulmonary edema; petechial and suffusions hemorrhages of the right atrium.	Marked pulmonary congestion; moderate diffuse myofiber degeneration/necrosis; mild-moderate multifocal hepatic steatosis.	Metabolic, capture myopathy
MG-066	M. gouazoubira	2000	Fawn	Female	Free ranging	Good	< 24 hours	Yes	Unknown	Yes	Yes/Mild/Ticks	Trauma, undetermined cause	Polytrauma; pulmonary hemorrhage; brain congestion.	Moderate multifocal pulmonary emphysema; moderate focal pulmonary atelectasis.	Trauma, unknown
MG-067	M. gouazoubira	2000	Juvenile	Female	Free ranging	Good	< 24 hours	Yes	Dog attack	No	No	Trauma, dog attack	Polytrauma; pulmonary edema; pulmonary congestion.	Marked lymphoid depletion of the spleen; moderate multifocal acute interstitial pneumonia; moderate diffuse necrosuppurative adrenalitis with hemorrhage.	Trauma, dog attack
MG-068	M. gouazoubira	2000	Adult	Male	Free ranging	Good	< 24 hours	Yes	Dog attack	Yes	Yes/Severe/Ticks	Trauma, dog attack	Polytrauma; pulmonary congestion; pulmonary hemorrhage.	Marked splenic lymphoid depletion; moderate multifocal renal cortical congestion; multifocal protozoal cyst in esophageal musculature.	Trauma, dog attack
MG-069	M. gouazoubira	2000	Adult	Female	Free ranging	Good	< 24 hours	Yes	Unknown	Yes	Yes/Severe/Ticks	Trauma, undetermined cause	Polytrauma; pulmonary congestion; renal congestion.	Marked pulmonary edema; severe lymphoid depletion of the spleen; moderate hepatic congestion.	Trauma, euthanasia
MG-070	M. gouazoubira	2001	Adult	Male	Captive	NR	> 73 hours	No	No	No	No	Capture myopathy, trauma interspecific	No informed	Severe lymphoid depletion of the spleen; mild-moderate multifocal hepatic zone II and III congestion; mild-moderate multifocal mixed portal hepatitis.	Metabolic, capture myopathy
MG-071	M. gouazoubira	2001	Juvenile	Female	Free ranging	Good	< 24 hours	Yes	Roadkill	Yes	Yes/Severe/Ticks	Trauma, vehicle-collision	Polytrauma; peritonitis; rhabdomyolysis.	Marked pulmonary edema; mild focal nonsuppurative interstitial nephritis.	Trauma, vehicle-collision
MG-072	M. gouazoubira	2002	Adult	Male	Free ranging	Good	< 24 hours	Yes	Roadkill	Yes	Yes/Unknown/Ticks	Trauma, vehicle-collision	Polytrauma; tick infestation.	Multisystemic congestion	Trauma, vehicle-collision, euthanasia
MG-073	M. gouazoubira	2004	Adult	Female	NR	Good	NR	No	No	No	No	Trauma, undetermined cause	No informed	Marked pulmonary congestion; moderate-severe diffuse necrosuppurative myositis; moderate-severe pulmonary congestion.	Trauma, euthanasia
MG-074	M. gouazoubira	2005	Adult	Male	NR	Regular	NR	Yes	Unknown	Yes	Yes/Mild/Ticks	Trauma	Polytrauma; cardiovascular; petechial hemorrhages of the endocardium; moderate starvation.	Severe diffuse hepatic congestion; marked brain congestion; moderate diffuse pulmonary congestion.	Trauma, unknown
MG-075	M. gouazoubira	2005	Adult	Male	NR	Good	NR	Yes	Unknown	Yes	Yes/Mild/Ticks	Trauma	Polytrauma; peritonitis; pulmonary edema.	Severe pulmonary edema; marked multifocal hepatic zone II and III congestion; severe pulmonary congestion.	Trauma, unknown
MG-076	M. gouazoubira	2005	Adult	Male	NR	Good	NR	Yes	Unknown	Yes	Yes/Unknown/Ticks	Trauma	Hemorrhagic enteritis; muscle necrosis; tick infestation.	Severe pulmonary edema; severe multifocal pulmonary hemorrhage; moderate diffuse rhabdomyolysis.	Trauma, unknown
MG-077	M. gouazoubira	2005	Adult	Male	NR	Good	NR	Yes	Unknown	Yes	Yes/Unknown/Ticks	Trauma, undetermined cause	Polytrauma; tick infestation.	Severe multifocal-coalescent hepatic hemorrhage; severe multifocal-coalescent hepatic necrosis; moderate multifocal eosinophilic splenitis.	Trauma, unknown
MG-078	M. gouazoubira	2005	Fawn	Female	NR	Regular	NR	Yes	Unknown	Yes	Yes/Unknown/Ticks	Trauma, undetermined cause	Moderate starvation; subdural hemorrhage; tick infestation.	Moderate pulmonary hemorrhage; moderate multifocal hepatocelular macrovesicular degeneration; marked pulmonary congestion.	Not evident
MG-079	M. gouazoubira	2005	NR	NR	NR	NR	NR	No	No	No	No	No informed	Pulmonary congestion; hepatic congestion.	Marked multifocal hepatocelular macrovesicular degeneration; moderate pulmonary congestion; moderate multifocal renal cortical and medullar congestion.	Not evident
MG-080	M. gouazoubira	2006	NR	NR	NR	NR	NR	NR	No	NR	NR	No informed	No informed	Severe diffuse necrotizing myositis.	Not evident
MG-081	M. gouazoubira	2006	Adult	Female	NR	Good	NR	Yes	Unknown	Yes	Yes/Unknown/Ticks	Trauma, undetermined cause	Severe pulmonary edema; polytrauma; multiple pleural parasitic cysts.	Moderate diffuse eosinophilic pneumonia; moderate multifocal eosinophilic bronchitis; moderate focal subpleural cestode cysts.	Trauma, unknown
MG-082	M. gouazoubira	2006	Adult	Male	NR	Good	NR	Yes	Unknown	Yes	Yes/Severe/Ticks	Trauma, undetermined cause	Severe pulmonary edema; polytrauma; severe tick infestation.	Marked diffuse pulmonary hemorrhage; marked splenic lymphoid depletion; moderate diffuse brain congestion.	Trauma, unknown
MG-083	M. gouazoubira	2007	Adult	Female	Free ranging	Regular	24-72 hours	Yes	Unknown	Yes	Yes/Severe/Ticks	Trauma, undetermined cause	Hemorrhage of the right hindlimb muscle; interstitial nephritis; moderate starvation.	Moderate acute hepatic necrosis and hemorrhage; marked diffuse eosinophilic splenitis; moderate necrosuppurative myocitis with hemorrhage.	Not evident
MG-084	M. gouazoubira	2007	Adult	Male	Captive	Good	> 73 hours	Yes	Unknown	No	No	Trauma, undetermined cause	Moderate pulmonary congestion; moderate hepatic congestion; interstitial nephritis.	Moderate pulmonary edema; moderate multifocal hepatocelular macrovesicular degeneration; moderate diffuse rhabdomyolysis.	Trauma, euthanasia
MG-085	M. gouazoubira	2010	Adult	Female	Free ranging	Good	< 24 hours	Yes	Roadkill	Yes	Yes/Mild/Ticks	Trauma, vehicle-collision	Polytrauma; pulmonary congestion; interstitial nephritis.	Moderate diffuse mixed interstitial pneumonia; moderate focal myocardial hemorrhage; moderate multifocal membranous glomerulonephritis.	Trauma, vehicle-collision, euthanasia
MG-086	M. gouazoubira	2010	Juvenile	Male	Free ranging	Good	< 24 hours	Yes	Intraspecific	Yes	Yes/Mild/Ticks	Trauma	Polytrauma; cardiac infarct; hemorrhage of the meninges.	Marked multifocal hepatocelular macrogoticular degeneration; moderate diffuse neutrophilic splenitis; moderate diffuse brain congestion.	Trauma, intraspecific
MG-087	M. gouazoubira	2010	Adult	Female	Free ranging	Good	< 24 hours	Yes	Roadkill	No	No	Trauma, vehicle-collision	Polytrauma; hematoma of the right forelimb.	Severe diffuse necrosuppurative myositis with hemorrhages; moderate pulmonary edema; moderate diffuse neutrophilic splenitis.	Trauma, vehicle-collision, euthanasia
MG-088	M. gouazoubira	2011	Fawn	Male	NR	Regular	NR	No	No	No	No	No informed	No informed	Mild focal hepatic zone II hemorrhage.	Not evident
MG-089	M. gouazoubira	2011	Adult	Male	NR	Good	NR	Yes	Unknown	No	No	Trauma	No informed	Severe diffuse pulmonary edema; severe multifocal-coalescent pulmonary hemorrhage; moderate diffuse renal tubular degeneration.	Not evident, respiratory
MG-090	M. gouazoubira	2011	Adult	Male	NR	Poor	NR	Yes	Unknown	No	No	Trauma	Polytrauma; severe starvation; pulmonary edema.	Moderate diffuse pulmonary congestion; moderate diffuse hepatic congestion; mild-moderate multifocal renal cortical and medullar congestion.	Trauma, unknown
MG-091	M. gouazoubira	2011	NR	NR	NR	NR	NR	NR	No	NR	NR	No informed	No informed	Severe pulmonary edema; moderate multifocal acute bronchopneumonia; moderate multifocal renal medullar congestion.	Not evident, respiratory
MG-092	M. gouazoubira	2011	Adult	Female	Captive	Regular	> 73 hours	No	No	Yes	Yes/Severe/Flies	Acute stress reaction	Moderate starvation; severe flea infestation; rhabdomyolysis.	Moderate diffuse brain congestion.	Not evident
MG-093	M. gouazoubira	2012	Juvenile	Male	NR	Poor	NR	Yes	Unknown	Yes	Yes/Moderate/Ticks	Trauma	Severe starvation; multiple skin lacerations.	Marked diffuse hepatocelular macrovesicular degeneration; marked diffuse necrosuppurative myositis; marked diffuse suppurative and necrotic dermatitis.	Trauma, euthanasia
MG-094	M. gouazoubira	2012	Juvenile	Female	Captive	Good	> 73 hours	Yes	Unknown	Yes	Yes/Moderate/Ticks	Poisoning	Edema of the glottis; bronchopneumonia; moderate starvation.	Marked diffuse acute bronchopneumonia; moderate focal endocardial and valve hemorrhages; moderate multifocal nonsuppurative portal hepatitis.	Respiratory, pneumonia
MG-095	M. gouazoubira	2012	Adult	Male	Free ranging	Good	< 24 hours	Yes	Roadkill	Yes	Yes/Moderate/Ticks	Trauma, vehicle-collision	Polytrauma; moderate tick infestation; nephrosis.	Severe diffuse submeningeal hemorrhage; moderate diffuse cortical hemorrhage of the adrenal glands.	Trauma, vehicle-collision, euthanasia
MG-097	M. gouazoubira	2013	Adult	Female	Free ranging	Good	< 24 hours	Yes	Roadkill	No	No	Trauma, vehicle-collision	Polytrauma; fracture of the hip; moderate pulmonary congestion.	Moderate diffuse brain congestion; mild diffuse brain edema.	Trauma, vehicle-collision
MG-098	M. gouazoubira	2015	Fawn	Male	Captive	Poor	> 73 hours	No	No	No	No	Starvation	Severe starvation; multiple subcutaneous hematoma; necrosis of the hindlimb muscles.	Marked pulmonary edema; moderate diffuse pulmonary congestion.	Nutritional, starvation
MG-099	M. gouazoubira	1996	Adult	Female	NR	NR	NR	No	No	No	No	Apparently healthy	Severe autolysis.	Advanced autolysis	Undetermined, autolysis
MG-100	M. gouazoubira	2008	Adult	Female	NR	Good	NR	Yes	Unknown	No	No	Trauma	Severe autolysis.	Advanced autolysis	Undetermined, autolysis
MG-101	M. gouazoubira	2010	Adult	Male	Free ranging	Good	24-72 hours	No	No	No	No	Stress	Pulmonary edema; thickness of the mitral valve; splenic white pulp hyperplasia.	Advanced autolysis	Undetermined, autolysis
MG-104	M. gouazoubira	1998	NR	NR	NR	NR	NR	NR	No	NR	NR	No informed	No informed	Moderate pulmonary edema; moderate splenic lymphoid depletion; moderate multifocal renal cortical and medullar congestion.	Not evident
MG-105	M. gouazoubira	1998	Juvenile	Male	Captive	Poor	> 73 hours	No	No	No	No	Sudden death	Severe autolysis.	Advanced autolysis	Undetermined, autolysis
MG-106	M. gouazoubira	1998	NR	Female	Free ranging	Good	< 24 hours	Yes	Roadkill	No	No	No informed	Severe autolysis; multiple skin hematomas.	Advanced autolysis	Trauma, vehicle-collision
MG-107	M. gouazoubira	1998	Fawn	Male	NR	Poor	NR	No	No	No	No	No informed	Severe starvation; pulmonary edema; muscle atrophy.	No informed	Nutritional, starvation
MG-108	M. gouazoubira	1998	Fawn	Male	Captive	Good	> 73 hours	No	No	No	No	Perinatal death	Imature lungs	Imature lungs	Respiratory
MG-109	M. gouazoubira	1998	Adult	Male	Free ranging	Good	< 24 hours	Yes	Dog attack	No	No	Hypovolemic shock, dog attack	Polytrauma; pulmonary edema; nephrosis.	Advanced autolysis	Trauma, dog attack
MG-112	M. gouazoubira	1999	Adult	Male	Captive	Good	> 73 hours	No	No	No	No	Apparently healthy	Pneumonia; pulmonary edema; hemoperitoneum.	Advanced autolysis	Respiratory, pneumonia
MG-113	M. gouazoubira	1999	Fawn	Male	Captive	Good	> 73 hours	Yes	Unknown	No	No	Trauma, undetermined cause	Severe autolysis; polytrauma; abdominal hernia.	Advanced autolysis	Trauma, unknown
MG-114	M. gouazoubira	1999	Juvenile	Female	NR	Good	NR	No	No	No	No	Stress	Severe autolysis.	Advanced autolysis	Undetermined, autolysis
MG-115	M. gouazoubira	2000	Juvenile	Female	Free ranging	Good	< 24 hours	Yes	Dog attack	No	No	Trauma, dog attack	Severe autolysis; multiple skin excoriations.	Advanced autolysis	Trauma, dog attack
MG-116	M. gouazoubira	2000	Adult	Female	Captive	Good	> 73 hours	Yes	Unknown	No	No	Trauma, undetermined cause	Polytrauma; lobar pneumonia; muscle necrosis.	Intra-ductal trematodes into dilated ducts with mild lymphoplasmacytic and eosinophilic periductitis and zymogen depletion; moderate multifocal renal cortical/medullar congestion.	Trauma, unknown
MG-117	M. gouazoubira	2001	Juvenile	Female	NR	Poor	NR	No	No	Yes	Yes/Unknown/Ticks-lice	Capture myopathy, trauma undetermined cause	Severe starvation; tick infestation; pneumonia aspirativa	Advanced autolysis	Metabolic, capture myopathy
MG-118	M. gouazoubira	2001	Adult	Female	Free ranging	Good	< 24 hours	Yes	Roadkill	No	No	Trauma, vehicle-collision	Polytrauma; tick infestation; severe autolysis	Advanced autolysis	Trauma, vehicle-collision
MG-119	M. gouazoubira	2001	Adult	Female	NR	Regular	NR	Yes	Dog attack	No	No	Trauma, dog attack	Muscle necrosis; pulmonary congestion; brain congestion.	Advanced autolysis	Trauma, dog attack
MG-120	M. gouazoubira	2002	Adult	Male	Captive	Good	> 73 hours	Yes	Dog attack	No	No	Trauma, dog attack	Subcutaneus hematoma; rupture of the trachea; multifocal abscedative hepatitis.	Moderate focally expansive muscle hemorrhage; hepatic lymphoma; marked pulmonary congestion.	Trauma, dog attack
MG-121	M. gouazoubira	2002	Adult	Male	NR	NR	NR	Yes	Unknown	No	No	Neuropathy	Carcass; autolysis; severe	Advanced autolysis	Undetermined, autolysis
MG-122	M. gouazoubira	2002	Juvenile	Female	NR	Good	NR	No	No	No	No	No informed	Parietal bone fracture; hemorragia cerebral; white pulp hyperplasia of the spleen.	Marked diffuse renal medullar hemorrhage; marked diffuse muscle hemorrhage.	Trauma, unknown
MG-123	M. gouazoubira	2002	Juvenile	Male	NR	Good	NR	Yes	Unknown	No	No	Trauma, dog attack	Fibrinopurulent peritonitis; hydrothorax; white pulp hyperplasia of the spleen	No informed	Infectious peritonitis, dog attack
MG-124	M. gouazoubira	2002	Adult	Male	NR	NR	NR	No	No	NR	NR	Trauma, undetermined cause	Polytrauma, advanced autolysis	Advanced autolysis	Trauma, unknown
MG-125	M. gouazoubira	2004	Adult	Female	NR	Good	NR	Yes	Unknown	Yes	Yes/Severe/Ticks-flies	No informed	Severe autolysis.	No informed	Undetermined, autolysis
MG-127	M. gouazoubira	2005	Juvenile	Female	NR	Regular	NR	Yes	Unknown	Yes	Yes/Unknown/Ticks	No informed	Polytrauma; ventricle hemorrhage of the brain; fracture of the hip and ilium.	No informed	Trauma, euthanasia
MG-128	M. gouazoubira	2008	Adult	Male	Free ranging	Good	24-72 hours	No	No	Yes	Yes/Mild/Miasis	Polyarthritis	Severe starvation; pneumonia; phlegmon of the hip muscles.	Moderate multifocal-coalescent necrosuppurative dermatitis with ulceration; moderate-severe diffuse pulmonary congestion.	Not evident
MG-129	M. gouazoubira	2009	Adult	Female	Free ranging	Regular	24-72 hours	Yes	Roadkill	Yes	Yes/Unknown/Unknown	Trauma, vehicle-collision	Polytrauma; pneumonia; ectoparasitosis.	Moderate multifocal acute bronchopneumonia; moderate multifocal renal cortical and medullar congestion.	Trauma, vehicle-collision, euthanasia
MG-131	M. gouazoubira	2010	Adult	Male	Free ranging	Good	< 24 hours	Yes	Roadkill	Yes	Yes/Moderate/Ticks	Trauma, vehicle-collision	Polytrauma; pulmonary edema; brain hematoma.	Advanced autolysis	Trauma, vehicle-collision, euthanasia
MG-132	M. gouazoubira	2010	Adult	Female	Captive	Regular	> 73 hours	No	No	No	No	Cervical abscess	Multiple nodules of the lung; hepatomegaly.	Advanced autolysis	Undetermined, autolysis
MG-133	M. gouazoubira	2011	Fawn	Male	Captive	Regular	> 73 hours	No	No	No	No	Apparently healthy	Severe pulmonary edema; pulmonary congestion.	No informed	Respiratory, edema
MG-134	M. gouazoubira	2011	Adult	Male	Free ranging	Good	< 24 hours	Yes	Roadkill	No	No	Trauma, vehicle-collision	Fracture of the left femur; pulmonary edema; hepatic congestion.	Advanced autolysis	Trauma, vehicle-collision
MG-135	M. gouazoubira	2011	Adult	Female	Captive	Good	> 73 hours	Yes	Dog attack	No	No	Trauma, dog attack	Polytrauma; multifocal hematoma of the forelimbs; moderate tick infestation.	Advanced autolysis	Trauma, dog attack
MG-136	M. gouazoubira	2012	Adult	Female	Free ranging	Poor	< 24 hours	Yes	Roadkill	Yes	Yes/Mild/Ticks	Trauma, vehicle-collision	Polytrauma; moderate starvation; cranial fracture	Advanced autolysis	Trauma, vehicle-collision
MG-137	M. gouazoubira	2013	Adult	Male	NR	Good	NR	Yes	Unknown	Yes	Yes/Moderate/Ticks	Trauma	Polytrauma; fracture of the right metatarsal bone; moderate tick infestation.	Advanced autolysis	Trauma, euthanasia
MG-138	M. gouazoubira	2006	NR	NR	NR	NR	NR	NR	No	NR	NR	No informed	Severe autolysis.	No informed	Undetermined, autolysis
